# Supplementary material for: Effects of Nutritional Status During Sexual Maturation and Resource Availability on the Resource Allocation of Females in Burying Beetles
Source: Ecol Evol. 2025 Jan 11;15(1):e70808. doi: 10.1002/ece3.70808 (PMC11724369; doi:10.1002/ece3.70808)
Supplement: Supplementary file 1 — Data S1 [file ECE3-15-e70808-s001.zip]

Archive with 2 entries (2 files):
- Data.xlsx
- R_code.pdf
