# Supplementary material for: Effects of Nutritional Status During Sexual Maturation and Resource Availability on the Resource Allocation of Females in Burying Beetles
Source: Ecol Evol. 2025 Jan 11;15(1):e70808. doi: 10.1002/ece3.70808 (PMC11724369; doi:10.1002/ece3.70808)
Supplement: Supplementary file 1 — Data S1 [file ECE3-15-e70808-s001.zip › Data.xlsx]

## Sheet: a
carcass_size	nutrition	weight_at_breeding	weight_after_breeding	weight_change	larvae_number	brood_mass	average_larvae_mass	egg_laying_time	pre_care	pre_observation	pre_care_days	post_care	post_observation	post_care_days	id
15	P	0.127	0.1517	0.0247	17	1.56	0.0917647	3	12	20	6	15	21	6	1
15	P	0.1219	0.1457	0.0238	13	2.06	0.158462	3	15	21	7	14	19	6	2
15	P	0.1325	0.1681	0.0356	12	1.48	0.123333	3	13	20	6	15	22	7	3
15	P	0.1177	0.151	0.0333	22	3.11	0.141364	3	14	19	6	14	19	5	4
15	P	0.1213	0.1366	0.0153	16	2.35	0.146875	2	11	17	5	12	17	5	5
15	P	0.1319	0.1557	0.0238	21	2.28	0.108571	3	15	19	6	11	17	5	6
15	P	0.1345	0.169	0.0345	9	1.06	0.117778	4	11	18	6	12	19	5	7
15	P	0.1151	0.1542	0.0391	14	2.17	0.155	4	13	19	6	12	19	5	8
15	P	0.1346	0.1506	0.016	12	1.4	0.116667	2	12	17	5	14	20	6	9
15	P	0.1363	0.1487	0.0124	18	2.46	0.136667	2	12	18	6	15	18	5	10
15	P	0.1333	0.1467	0.0134	13	1.76	0.135385	3	11	18	6	12	18	5	11
15	P	0.1381	0.1577	0.0196	21	3.07	0.14619	2	12	15	5	17	19	6	12
15	P	0.1435	0.1752	0.0317	15	2.37	0.158	3	12	18	6	12	20	5	13
15	P	0.1281	0.1624	0.0343	17	2.03	0.119412	3	11	17	6	17	19	6	14
15	P	0.1284	0.1342	0.0058	17	1.89	0.111176	2	11	15	5	16	21	6	15
15	P	0.1334	0.164	0.0306	22	2.84	0.129091	3	13	16	5	15	20	5	16
15	P	0.1361	0.1494	0.0133	15	2.12	0.141333	2	11	15	5	13	19	5	17
15	P	0.0976	0.1426	0.045	19	2.15	0.113158	3	13	17	5	14	21	5	18
15	P	0.0884	0.1466	0.0582	13	2.25	0.173077	4	11	18	6	15	19	6	19
15	P	0.1267	0.1476	0.0209	18	1.87	0.103889	2	11	17	4	12	17	4	20
15	P	0.1015	0.1213	0.0198	15	2.58	0.172	4	12	18	6	13	19	5	21
15	P	0.105	0.1243	0.0193	21	2.11	0.100476	4	13	18	6	16	21	7	22
15	P	0.0787	0.1408	0.0621	15	2.12	0.141333	3	11	17	6	13	20	5	23
15	P	0.1205	0.1597	0.0392	18	1.7	0.0944444	3	11	16	5	12	17	4	24
15	P	0.1153	0.144	0.0287	14	1.59	0.113571	4	13	19	6	14	20	6	25
25	P	0.1272	0.1632	0.036	21	2.73	0.13	4	14	17	6	15	20	6	26
25	P	0.1354	0.1844	0.049	19	3.46	0.182105	5	16	19	7	14	20	6	27
25	P	0.1202	0.1505	0.0303	19	2.73	0.143684	3	13	17	6	16	19	6	28
25	P	0.1508	0.1902	0.0394	17	2.28	0.134118	5	17	20	7	12	19	6	29
25	P	0.1053	0.1467	0.0414	21	3.15	0.15	4	16	19	7	12	17	5	30
25	P	0.1398	0.173	0.0332	15	2.79	0.186	3	13	16	5	12	19	5	31
25	P	0.1431	0.1749	0.0318	18	1.83	0.101667	3	14	16	5	13	17	5	32
25	P	0.1094	0.1357	0.0263	18	2.68	0.148889	4	15	19	7	13	18	6	33
25	P	0.1302	0.1561	0.0259	22	2.79	0.126818	3	15	17	6	17	19	6	34
25	P	0.1003	0.1406	0.0403	13	1.37	0.105385	4	15	18	6	14	20	6	35
25	P	0.1478	0.1794	0.0316	22	1.98	0.09	4	16	20	7	15	20	6	36
25	P	0.0931	0.1397	0.0466	15	2.02	0.134667	3	16	19	6	13	22	7	37
25	P	0.1457	0.1837	0.038	23	2.89	0.125652	4	14	17	6	17	22	7	38
25	P	0.107	0.1524	0.0454	18	3.34	0.185556	4	13	19	6	9	15	4	39
25	P	0.1008	0.1417	0.0409	18	2.02	0.112222	5	13	21	7	13	17	5	40
25	P	0.1318	0.1685	0.0367	18	3.21	0.178333	4	15	18	6	8	13	4	41
25	P	0.128	0.1587	0.0307	23	2.99	0.13	3	13	16	5	17	20	6	42
25	P	0.1321	0.1666	0.0345	15	2.44	0.162667	4	15	18	6	16	21	7	43
25	P	0.117	0.1557	0.0387	21	3.05	0.145238	3	13	16	5	16	18	6	44
25	P	0.1363	0.1616	0.0253	15	3.06	0.204	4	15	21	7	14	19	6	45
25	P	0.1389	0.1724	0.0335	22	2.81	0.127727	4	16	20	7	17	21	6	46
25	P	0.1048	0.1369	0.0321	21	3.08	0.146667	3	11	16	5	12	17	5	47
25	P	0.1104	0.1533	0.0429	19	3	0.157895	3	12	19	7	14	18	5	48
25	P	0.1283	0.1667	0.0384	21	3.03	0.144286	3	12	15	5	11	19	5	49
15	W	0.1686	0.1723	0.0037	20	1.98	0.099	2	10	12	4	14	17	5	50
15	W	0.1494	0.1723	0.0229	12	1.8	0.15	3	13	15	5	11	16	5	51
15	W	0.1498	0.1693	0.0195	20	1.77	0.0885	2	15	17	6	12	18	4	52
15	W	0.1484	0.1603	0.0119	14	2.28	0.162857	3	13	15	5	12	19	6	53
15	W	0.1638	0.1833	0.0195	24	1.97	0.0820833	1	14	15	5	11	15	4	54
15	W	0.1553	0.1558	0.0005	13	2.23	0.171538	3	16	17	6	10	15	4	55
15	W	0.1479	0.1712	0.0233	22	1.99	0.0904545	2	15	16	6	15	20	6	56
15	W	0.1641	0.1713	0.0072	13	2.1	0.161538	2	13	15	4	14	19	6	57
15	W	0.1471	0.1644	0.0173	18	2.19	0.121667	2	15	17	6	14	19	5	58
15	W	0.1506	0.1713	0.0207	11	1.06	0.0963636	2	11	13	4	12	17	5	59
15	W	0.1368	0.1539	0.0171	17	2.12	0.124706	1	11	14	4	17	19	6	60
15	W	0.1654	0.1846	0.0192	17	2.39	0.140588	3	12	15	5	13	18	6	61
15	W	0.1524	0.1756	0.0232	20	2.84	0.142	1	12	13	4	9	14	4	62
15	W	0.1391	0.1604	0.0213	14	2.43	0.173571	4	18	19	7	12	18	5	63
15	W	0.1372	0.1686	0.0314	16	2.2	0.1375	3	16	18	6	14	18	6	64
15	W	0.1411	0.1611	0.02	12	2.04	0.17	2	10	13	4	10	19	6	65
15	W	0.1643	0.1915	0.0272	21	2.47	0.117619	1	13	14	5	15	19	6	66
15	W	0.1423	0.1722	0.0299	17	2.29	0.134706	2	10	13	4	10	18	5	67
15	W	0.1336	0.1641	0.0305	21	3.59	0.170952	1	11	13	4	13	18	5	68
15	W	0.1552	0.172	0.0168	13	2.09	0.160769	2	13	14	5	11	17	5	69
15	W	0.1496	0.1737	0.0241	20	2.17	0.1085	2	13	16	5	12	17	5	70
15	W	0.1325	0.1605	0.028	14	2.15	0.153571	2	10	13	4	12	16	5	71
25	W	0.1626	0.1955	0.0329	21	3.3	0.157143	2	13	15	5	15	18	5	72
25	W	0.1302	0.1496	0.0194	12	1.46	0.121667	2	10	13	4	13	20	5	73
25	W	0.1492	0.1678	0.0186	21	2.45	0.116667	3	16	18	6	16	18	6	74
25	W	0.1402	0.1569	0.0167	16	2.8	0.175	5	18	20	7	13	21	6	75
25	W	0.1574	0.1718	0.0144	20	3.03	0.1515	3	15	17	6	18	20	6	76
25	W	0.1509	0.1642	0.0133	14	1.74	0.124286	3	11	15	5	8	18	6	77
25	W	0.1493	0.166	0.0167	23	2.87	0.124783	4	19	20	7	14	19	6	78
25	W	0.1552	0.1778	0.0226	13	1.76	0.135385	3	11	14	5	12	19	5	79
25	W	0.1494	0.1728	0.0234	18	2.9	0.161111	3	16	18	6	15	19	5	80
25	W	0.145	0.1715	0.0265	16	2.17	0.135625	4	14	17	6	10	18	5	81
25	W	0.1604	0.188	0.0276	21	2.83	0.134762	2	13	15	5	15	20	6	82
25	W	0.125	0.1504	0.0254	13	1.6	0.123077	2	9	12	4	12	19	5	83
25	W	0.1656	0.1693	0.0037	22	2.7	0.122727	2	13	14	5	16	21	6	84
25	W	0.1463	0.1754	0.0291	10	1.7	0.17	3	14	16	5	13	19	6	85
25	W	0.1639	0.1876	0.0237	21	3.42	0.162857	3	15	17	6	15	18	6	86
25	W	0.163	0.1733	0.0103	13	1.55	0.119231	4	16	18	6	9	18	6	87
25	W	0.1514	0.1737	0.0223	22	3.54	0.160909	3	14	17	6	12	18	5	88
25	W	0.1656	0.1887	0.0231	22	2.72	0.123636	4	15	16	6	11	18	5	89
25	W	0.1587	0.1619	0.0032	24	3.54	0.1475	2	14	15	5	13	16	5	90
25	W	0.1471	0.1657	0.0186	15	2.26	0.150667	5	17	20	7	12	17	5	91
25	W	0.1373	0.1644	0.0271	14	2.06	0.147143	2	10	13	4	16	20	6	92
25	W	0.157	0.1775	0.0205	21	3.12	0.148571	4	16	18	6	11	19	5	93
25	W	0.1521	0.1703	0.0182	20	3.07	0.1535	2	11	13	4	14	17	5	94
25	W	0.1484	0.1681	0.0197	26	3.97	0.152692	4	15	16	6	13	17	5	95
25	W	0.147	0.1778	0.0308	14	2.07	0.147857	3	13	16	6	13	19	5	96
25	W	0.1628	0.191	0.0282	17	2.16	0.127059	3	13	15	5	13	17	5	97
25	W	0.1599	0.1611	0.0012	27	4.27	0.158148	4	19	22	7	16	18	6	98

## Sheet: b
carcass_size	nutrition	sex	body_size	weight_post_eclosion	weight_at_breeding
15	P	M	4.32	0.1279	——
15	P	M	4.79	0.1297	——
15	P	M	4.41	0.1037	——
15	P	M	4.39	0.1492	——
15	P	M	3.77	0.1191	——
15	P	M	3.75	0.1106	——
15	P	M	4.79	0.1507	——
15	P	M	4.73	0.1291	——
15	P	M	4.71	0.1504	——
15	P	M	4.89	0.1261	——
15	P	M	5.17	0.0996	——
15	P	M	4.56	0.1723	——
15	P	M	4.72	0.1212	——
15	P	M	4.91	0.0993	——
15	P	M	5	0.1255	——
15	P	M	4.77	0.0912	——
15	P	M	3.47	0.129	——
15	P	M	3.57	0.1267	——
15	P	M	5.48	0.1167	——
15	P	M	4.87	0.097	——
15	P	M	4.69	0.1548	——
15	P	M	4.47	0.1195	——
15	P	M	4.82	0.121	——
15	P	M	4.53	0.107	——
15	P	M	4	0.1562	——
25	P	M	5.07	0.1001	——
25	P	M	5.1	0.1227	——
25	P	M	5.65	0.1292	——
25	P	M	4.6	0.1162	——
25	P	M	3.86	0.1483	——
25	P	M	4.89	0.1271	——
25	P	M	4.95	0.0908	——
25	P	M	3.88	0.1442	——
25	P	M	5	0.1073	——
25	P	M	4.15	0.1049	——
25	P	M	4.89	0.1183	——
25	P	M	4.91	0.1293	——
25	P	M	4.8	0.0974	——
25	P	M	4.83	0.1427	——
25	P	M	5.09	0.1129	——
25	P	M	5.22	0.1071	——
25	P	M	4.38	0.1391	——
25	P	M	4.74	0.1122	——
25	P	M	4.93	0.1488	——
25	P	M	3.86	0.0847	——
25	P	M	4.99	0.1453	——
25	P	M	4.73	0.1376	——
25	P	M	4.61	0.1423	——
25	P	M	3.81	0.1209	——
15	W	M	4.4	0.1443	——
15	W	M	5.21	0.0945	——
15	W	M	4.52	0.1638	——
15	W	M	3.46	0.1304	——
15	W	M	4.81	0.1662	——
15	W	M	3.44	0.1573	——
15	W	M	6.1	0.1279	——
15	W	M	4.48	0.1261	——
15	W	M	4.66	0.1171	——
15	W	M	5.39	0.1326	——
15	W	M	4.61	0.0968	——
15	W	M	5.58	0.1474	——
15	W	M	4.39	0.1224	——
15	W	M	3.63	0.1011	——
15	W	M	4.77	0.0972	——
15	W	M	5.03	0.1031	——
15	W	M	5.25	0.1686	——
15	W	M	5.08	0.1043	——
15	W	M	4.52	0.0936	——
15	W	M	4.01	0.1172	——
15	W	M	4.31	0.1096	——
15	W	M	4.32	0.1614	——
25	W	M	4.85	0.1232	——
25	W	M	6.2	0.0987	——
25	W	M	4.46	0.0923	——
25	W	M	4.65	0.0974	——
25	W	M	3.78	0.1384	——
25	W	M	4.08	0.1348	——
25	W	M	4.48	0.1459	——
25	W	M	4.68	0.119	——
25	W	M	4.18	0.1378	——
25	W	M	3.29	0.0891	——
25	W	M	4.97	0.118	——
25	W	M	3.89	0.108	——
25	W	M	5.02	0.1278	——
25	W	M	4.89	0.1379	——
25	W	M	3.74	0.1129	——
25	W	M	5.94	0.1494	——
25	W	M	4.83	0.1166	——
25	W	M	5.02	0.1533	——
25	W	M	4.86	0.1417	——
25	W	M	4.14	0.1027	——
25	W	M	4.54	0.1414	——
25	W	M	4.76	0.1356	——
25	W	M	5.13	0.1144	——
25	W	M	4.75	0.1246	——
25	W	M	4.86	0.1554	——
25	W	M	5.23	0.1465	——
25	W	M	4.79	0.1507	——
15	P	F	4.37	0.1209	0.127
15	P	F	5.08	0.1227	0.1219
15	P	F	4.47	0.0973	0.1325
15	P	F	4.37	0.1328	0.1177
15	P	F	5.31	0.1127	0.1213
15	P	F	4.56	0.1042	0.1319
15	P	F	4.21	0.1659	0.1345
15	P	F	4.23	0.1227	0.1151
15	P	F	4.79	0.1148	0.1346
15	P	F	4.65	0.0919	0.1363
15	P	F	3.55	0.1181	0.1333
15	P	F	5.34	0.147	0.1381
15	P	F	4.81	0.144	0.1435
15	P	F	4.61	0.1197	0.1281
15	P	F	4.4	0.0932	0.1284
15	P	F	4.76	0.1443	0.1334
15	P	F	4.42	0.1212	0.1361
15	P	F	3.92	0.1189	0.0976
15	P	F	5.62	0.1089	0.0884
15	P	F	4.84	0.1192	0.1267
15	P	F	4.29	0.0834	0.1015
15	P	F	4.66	0.1117	0.105
15	P	F	4.36	0.1132	0.0787
15	P	F	4.3	0.1392	0.1205
15	P	F	3.69	0.1284	0.1153
25	P	F	3.7	0.1664	0.1272
25	P	F	4.29	0.1506	0.1354
25	P	F	3.54	0.1411	0.1202
25	P	F	4.83	0.124	0.1508
25	P	F	5.19	0.1051	0.1053
25	P	F	4.72	0.1206	0.1398
25	P	F	4.69	0.1164	0.1431
25	P	F	4.64	0.1263	0.1094
25	P	F	4.65	0.1019	0.1302
25	P	F	4.79	0.1692	0.1003
25	P	F	5.15	0.1003	0.1478
25	P	F	3.36	0.1068	0.0931
25	P	F	5.5	0.1289	0.1457
25	P	F	4.47	0.1196	0.107
25	P	F	4.64	0.0931	0.1008
25	P	F	4.74	0.1393	0.1318
25	P	F	4.9	0.1145	0.128
25	P	F	3.39	0.1098	0.1321
25	P	F	6.01	0.0995	0.117
25	P	F	4.4	0.1278	0.1363
25	P	F	4.61	0.0881	0.1389
25	P	F	4.71	0.1209	0.1048
25	P	F	5.13	0.1466	0.1104
25	P	F	4.32	0.107	0.1283
15	W	F	5	0.1347	0.1686
15	W	F	4.72	0.1028	0.1494
15	W	F	4.08	0.1635	0.1498
15	W	F	4.46	0.1471	0.1484
15	W	F	4.73	0.1137	0.1638
15	W	F	4.97	0.129	0.1553
15	W	F	4.79	0.1287	0.1479
15	W	F	3.65	0.1269	0.1641
15	W	F	5.88	0.0914	0.1471
15	W	F	3.81	0.1226	0.1506
15	W	F	4.94	0.1457	0.1368
15	W	F	4.04	0.1144	0.1654
15	W	F	4.81	0.1455	0.1524
15	W	F	5.05	0.1345	0.1391
15	W	F	5.54	0.1461	0.1372
15	W	F	4.57	0.1213	0.1411
15	W	F	4.73	0.1306	0.1643
15	W	F	4.84	0.0888	0.1423
15	W	F	4.77	0.1182	0.1336
15	W	F	5.75	0.1034	0.1552
15	W	F	4.74	0.0941	0.1496
15	W	F	3.98	0.1349	0.1325
25	W	F	4.39	0.1135	0.1626
25	W	F	4.62	0.1269	0.1302
25	W	F	4.08	0.1066	0.1492
25	W	F	5.87	0.1309	0.1402
25	W	F	4.62	0.1462	0.1574
25	W	F	5.07	0.1098	0.1509
25	W	F	4.83	0.1023	0.1493
25	W	F	5.01	0.1037	0.1552
25	W	F	4.46	0.1201	0.1494
25	W	F	3.9	0.1247	0.145
25	W	F	5.17	0.1376	0.1604
25	W	F	4.75	0.1146	0.125
25	W	F	4.72	0.1425	0.1656
25	W	F	3.26	0.1169	0.1463
25	W	F	4.84	0.1484	0.1639
25	W	F	3.84	0.0905	0.163
25	W	F	5.65	0.1497	0.1514
25	W	F	4.85	0.1117	0.1656
25	W	F	3.81	0.1353	0.1587
25	W	F	4.89	0.133	0.1471
25	W	F	4.64	0.1353	0.1373
25	W	F	4.55	0.105	0.157
25	W	F	3.71	0.1383	0.1521
25	W	F	6.18	0.1288	0.1484
25	W	F	4.32	0.1419	0.147
25	W	F	4.59	0.1131	0.1628
25	W	F	3.7	0.1103	0.1599
